# Supplementary material for: Model-Based Financial Consequences of Electrical Stimulation Therapy for Pressure Injury Healing
Source: Healthcare (Basel). 2026 May 7;14(10):1269. doi: 10.3390/healthcare14101269 (PMC13205805; doi:10.3390/healthcare14101269)
Supplement: Supplementary file 1 [file healthcare-14-01269-s001.zip]

Archive with 1 entries (1 files):
- healthcare-4140991-supplementary.pdf
